# Supplementary material for: Atrial and Ventricular Involvement in Acute Myocarditis Patients with Preserved Ejection Fraction: A Single-Center Cardiovascular Magnetic Resonance Study
Source: J Cardiovasc Dev Dis. 2024 Jun 25;11(7):191. doi: 10.3390/jcdd11070191 (PMC11276940; doi:10.3390/jcdd11070191)
Supplement: Supplementary file 1 [file jcdd-11-00191-s001.zip]

Archive with 1 entries (1 files):
- jcdd-3035583-supplementary.pdf
